# Supplementary material for: Non-Invasive Monitoring during Caesarean Delivery: Prevalence of Hypotension and Impact on the Newborn
Source: J Clin Med. 2023 Nov 24;12(23):7295. doi: 10.3390/jcm12237295 (PMC10707670; doi:10.3390/jcm12237295)
Supplement: Supplementary file 1 [file jcm-12-07295-s001.zip]

Archive with 1 entries (1 files):
- jcm-2634407-supplementary.pdf
